# Supplementary material for: Primary outcome reporting in adolescent depression clinical trials needs standardization
Source: BMC Med Res Methodol. 2020 May 25;20:129. doi: 10.1186/s12874-020-01019-6 (PMC7247139; doi:10.1186/s12874-020-01019-6)
Supplement: Supplementary file 2 — Additional file 2. Outcome reporting comprehensiveness across 18 adolescent major depressive disorder trials, by checklist item. Excel document. [file 12874_2020_1019_MOESM2_ESM.xls]

## Sheet: Outcome Reporting Assessment
First author, year of publication	Primary outcome	What: Description of the outcome						Why: Rationale for selecting the outcome						How: The way the outcome is measured																Who: Source of information of the outcome								When: Timing of measurement of the outcome
		Item #1. Described the outcome domain	Item #2. Stated the outcome.	Item #3. Specified the outcome as primary	Item #4. Provided a rationale for classifying the outcome as primary, instead of secondary	Item #5. Defined clinical significance on the outcome (e.g., minimal important difference, responder definition), including what would constitute a good or poor outcome	Item #6. Justified the criteria used for defining meaningful change (e.g., the minimal important difference, responder definition) including what would constitute a good or poor outcome, such as from an outcome measurement interpretation guideline	Item #7. Explained how the outcome addresses/relates to the hypothesis of the study	Item #8. Explained how the outcome addresses the objective/research question of the study (i.e., to compare the effect of intervention A versus intervention B on outcome X)	Item #9. Described why the outcome is relevant to each stakeholder group involved in this trial (e.g., patients, decision makers, policy makers, clinicians, funders, etc.)	Item #10. Reported which stakeholders (e.g., patients, decision makers, policy makers, clinicians, funders, etc.) were actively involved in outcome selection.	Item #11. Explained the mechanism (e.g., pathophysiological, pharmacological, etc.) or theoretical framework/model by which the experimental intervention is expected to cause change in the outcome in the target population	Item #12. Provided rationale for the choice of the specific type of outcome (e.g., why a patient-reported outcome instead of a clinician reported outcome)	Item #13. Described the outcome measurement instrument used. This should include instrument scaling and scoring details (e.g., range and direction of scores)	Item #14. Specified whether the outcome measurement instrument will be used in accordance with any user manual and specify and justify deviations if planned	Item #15. Specified a recall period for outcome assessment, if applicable	Item #16. Described mode of outcome assessment (e.g., face-to-face, telephone, electronically)	Item #17. Justified the mode of outcome assessment (e.g., justification for equivalence between different modes of administration, if applicable)	Item #18. Described any additional resources/materials or processes when performing outcome assessment, when relevant (e.g., a stethoscope, language interpreter, fasting prior to colonoscopy, etc.)	Item #19. Described or provided reference to an empirical study that established validity of the outcome measurement instrument in individuals similar to the study sample (i.e., measures what it is supposed to measure)	Item #20. Described or provided reference to an empirical study that established validity of the outcome measurement instrument in the study setting (i.e., measures what it is supposed to measure)	Item #21. Specified whether more than one language version of the outcome measurement instrument was used and state whether translated versions have been developed using currently recommended methods, if applicable	Item #22. Described or provided reference to an empirical study that established reliability of the outcome measurement instrument in individuals similar to the study sample (i.e., ability to produce consistent results)	Item #23. Described or provided reference to an empirical study that established reliability of the outcome measurement instrument in the study setting (i.e., ability to produce consistent results)	Item #24. Described or provided reference to an empirical study that established the responsiveness of the outcome measurement instrument in the study sample (i.e., ability to detect change over time given a change in disease activity or status)	Item #25. Described the feasibility of the outcome measurement instrument in the study sample (i.e., the practical considerations of using an instrument, including its ease of use, time to complete, monetary costs, and interpretability of the question(s) included in the instrument)	Item #26. Described the acceptability and burden of the outcome measurement instrument in the study sample	Item #27. Specified whether order of administration of outcome measurement instrument was standardized, if assessing multiple outcomes	Item #28. Specified whether outcome data will be monitored during the study to inform the clinical care of individual trial participants, and if so, how this will be managed in a standardized way	Item #29. Described who (e.g., nurse, occupational therapist, technician, parent, outcome adjudicators), and if applicable, how many assessed the outcome in each study group	Item #30. Justified the choice of outcome assessor(s) (e.g., proxy versus healthcare provider)	Item #31. Described whether the outcome assessor(s) were blinded/masked to intervention assignment	Item #32. Described any trial-specific training required for outcome assessors to apply the outcome measurement instrument	Item #33. Described how outcome data quality was maximized (e.g., duplicate measurements)	Item #34. Specified geographic location of outcome assessment for each study group (e.g., list of countries where outcome data was collected)	Item #35. Described setting of outcome assessment for each study group (e.g., clinic, home, other)	Item #36. Justified suitability of the outcome assessment setting(s) for the study sample (e.g., family doctor office vs. home when measuring blood pressure)	Item #37. Specified timing and frequency of outcome assessment(s) for outcomes (e.g., time point for each outcome, time schedule of assessments)	Item #38. Provided justification of timing and frequency of outcome assessment(s) (such as pathophysiological or epidemiological evidence for disease processes and complications to occur and/or pragmatic justification)	Item #39. Provided definition of outcome analysis population	Item #40. Described unit of analysis of the outcome (i.e., cluster or individual)	Item #41. Described outcome analysis metric (e.g., change from baseline, final value, time to event)	Item #42. Described method of aggregation for outcome data (e.g., mean, median, proportion)	Item #43. Described statistical methods and/or significance test(s) (name or type) used for analysing outcome data. This should include any analyses undertaken to address multiplicity/type I (α) error, particularly for trials with multiple domains and time points	Item #44. Described the covariates and factors in the statistical model (e.g., adjusted analyses) used for analysing outcome data, if applicable	Item #45. Provided justification for covariates and factors and why they were selected, if applicable	Item #46. Described results for each group, including estimated effect size and its precision (such as 95% confidence interval). For binary outcomes, presentation of both absolute and relative effect sizes is recommended	Item #47. Described time period (i.e., chronological time since randomization) for which the outcome was analyzed	Item #48. Described outcome data, assessment process, and analysis for participants who discontinued or deviated from the assigned intervention protocol
Cheung, 2008	Time to relapse	Not reported	Fully reported	Fully reported	Not reported	Fully reported	Fully reported	Not reported	Not reported	Fully reported	Not reported	Not reported	Fully reported	Fully reported	Not applicable	Not reported	Fully reported	Not reported	Fully reported	Not applicable	Not applicable	Not applicable	Not reported	Not reported	Not applicable	Fully reported	Fully reported	Fully reported	Fully reported	Fully reported	Fully reported	Fully reported	Not reported	Not reported	Not reported	Not reported	Not reported	Fully reported	Not reported	Fully reported	Fully reported	Fully reported	Fully reported	Partially reported	Not reported	Not reported	Partially reported	Fully reported	Partially reported
Goodyer, 2008	Global measure of current mental health status	Fully reported	Fully reported	Fully reported	Not reported	Not reported	Not reported	Fully reported	Fully reported	Fully reported	Not reported	Not reported	Not reported	Fully reported	Not reported	Not reported	Not reported	Not reported	Not reported	Not reported	Not reported	Not reported	Partially reported	Partially reported	Fully reported	Fully reported	Not reported	Not reported	Not reported	Fully reported	Not reported	Fully reported	Fully reported	Fully reported	Fully reported	Fully reported	Not reported	Fully reported	Not reported	Fully reported	Fully reported	Fully reported	Fully reported	Partially reported	Fully reported	Fully reported	Fully reported	Fully reported	Partially reported
Emslie, 2009	Depressive symptom severity	Not reported	Fully reported	Fully reported	Not reported	Fully reported	Not reported	Not reported	Not reported	Fully reported	Not reported	Not reported	Not reported	Fully reported	Not reported	Not reported	Fully reported	Not reported	Not reported	Not reported	Not reported	Not reported	Not reported	Not reported	Not reported	Not reported	Not reported	Not reported	Not reported	Fully reported	Not reported	Fully reported	Not reported	Fully reported	Not reported	Not reported	Not reported	Fully reported	Not reported	Fully reported	Fully reported	Fully reported	Fully reported	Fully reported	Fully reported	Not reported	Fully reported	Fully reported	Partially reported
Findling, 2009	Depressive symptom severity	Not reported	Fully reported	Fully reported	Fully reported	Fully reported	Not reported	Fully reported	Fully reported	Not reported	Not reported	Not reported	Not reported	Partially reported	Not reported	Not reported	Fully reported	Not reported	Not reported	Not reported	Not reported	Not reported	Not reported	Not reported	Not reported	Not reported	Not reported	Not reported	Not reported	Fully reported	Not reported	Fully reported	Not reported	Not reported	Not reported	Not reported	Not reported	Fully reported	Not reported	Fully reported	Fully reported	Fully reported	Fully reported	Fully reported	Fully reported	Not reported	Fully reported	Fully reported	Partially reported
Jacobs, 2010	Oppositionality	Fully reported	Fully reported	Fully reported	Not reported	Not reported	Not reported	Fully reported	Fully reported	Fully reported	Not reported	Not reported	Not reported	Fully reported	Not reported	Not reported	Not reported	Not reported	Not reported	Partially reported	Partially reported	Not reported	Partially reported	Partially reported	Not reported	Not reported	Not reported	Not reported	Not reported	Not reported	Not reported	Fully reported	Not reported	Not reported	Not reported	Not reported	Not reported	Fully reported	Not reported	Fully reported	Fully reported	Fully reported	Fully reported	Fully reported	Fully reported	Not reported	Partially reported	Fully reported	Partially reported
Atkinson, 2014	Depressive symptom severity	Not reported	Fully reported	Fully reported	Not reported	Fully reported	Not reported	Not reported	Fully reported	Not reported	Not reported	Not reported	Not reported	Partially reported	Not reported	Not reported	Fully reported	Not reported	Not reported	Not reported	Not reported	Not reported	Partially reported	Partially reported	Not reported	Not reported	Not reported	Not reported	Not reported	Not reported	Not reported	Fully reported	Fully reported	Fully reported	Fully reported	Fully reported	Not reported	Fully reported	Not reported	Fully reported	Fully reported	Fully reported	Fully reported	Fully reported	Fully reported	Not reported	Partially reported	Fully reported	Partially reported
DelBello, 2014	Depressive symptom severity	Not reported	Fully reported	Fully reported	Not reported	Not reported	Not reported	Not reported	Not reported	Fully reported	Not reported	Fully reported	Not reported	Partially reported	Not reported	Not reported	Fully reported	Not reported	Fully reported	Not reported	Not reported	Not reported	Not reported	Not reported	Not reported	Not reported	Not reported	Not reported	Not reported	Not reported	Not reported	Fully reported	Fully reported	Fully reported	Fully reported	Fully reported	Not reported	Fully reported	Not reported	Fully reported	Fully reported	Fully reported	Fully reported	Partially reported	Fully reported	Not reported	Fully reported	Fully reported	Partially reported
Emslie, 2014	Depressive symptom severity	Not reported	Fully reported	Fully reported	Not reported	Fully reported	Not reported	Not reported	Fully reported	Not reported	Not reported	Not reported	Not reported	Partially reported	Not reported	Not reported	Fully reported	Not reported	Fully reported	Not reported	Not reported	Not reported	Partially reported	Partially reported	Not reported	Not reported	Not reported	Not reported	Not reported	Not reported	Not reported	Fully reported	Fully reported	Fully reported	Fully reported	Fully reported	Not reported	Fully reported	Fully reported	Fully reported	Fully reported	Fully reported	Fully reported	Fully reported	Fully reported	Not reported	Partially reported	Fully reported	Partially reported
Richardson, 2014	Depressive symptom severity	Not reported	Fully reported	Fully reported	Not reported	Fully reported	Not reported	Fully reported	Not reported	Fully reported	Not reported	Not reported	Not reported	Fully reported	Not reported	Not reported	Fully reported	Not reported	Not reported	Not reported	Not reported	Not reported	Not reported	Not reported	Not reported	Not reported	Not reported	Not reported	Not reported	Not reported	Not reported	Fully reported	Not reported	Not reported	Not reported	Not reported	Not reported	Fully reported	Not reported	Fully reported	Fully reported	Fully reported	Fully reported	Fully reported	Fully reported	Not reported	Fully reported	Fully reported	Partially reported
Szigethy, 2014	Depressive symptom severity	Fully reported	Fully reported	Fully reported	Fully reported	Fully reported	Not reported	Fully reported	Fully reported	Fully reported	Not reported	Fully reported	Not reported	Partially reported	Not reported	Not reported	Not reported	Not reported	Not reported	Partially reported	Partially reported	Not reported	Partially reported	Partially reported	Not reported	Not reported	Not reported	Not reported	Not reported	Not reported	Not reported	Fully reported	Fully reported	Not reported	Not reported	Not reported	Not reported	Partially reported	Not reported	Fully reported	Fully reported	Fully reported	Fully reported	Fully reported	Not reported	Not reported	Fully reported	Fully reported	Partially reported
Kobak, 2015	Depressive symptom severity	Not reported	Fully reported	Fully reported	Not reported	Not reported	Not reported	Not reported	Not reported	Not reported	Not reported	Fully reported	Not reported	Partially reported	Not reported	Not reported	Not reported	Not reported	Not reported	Not reported	Not reported	Not reported	Not reported	Not reported	Not reported	Not reported	Not reported	Not reported	Not reported	Not reported	Not reported	Not reported	Not reported	Not reported	Not reported	Not reported	Not reported	Fully reported	Not reported	Not reported	Fully reported	Fully reported	Fully reported	Fully reported	Not applicable	Not applicable	Fully reported	Fully reported	Not reported
Charkhandeh, 2016	Depressive symptom severity	Not reported	Fully reported	Not reported	Not reported	Not reported	Not reported	Not reported	Fully reported	Fully reported	Not reported	Fully reported	Not reported	Fully reported	Not reported	Not reported	Not reported	Not reported	Not reported	Not reported	Not reported	Not reported	Not reported	Not reported	Not reported	Fully reported	Not reported	Not applicable	Not reported	Not reported	Not reported	Not reported	Not reported	Not reported	Not reported	Not reported	Not reported	Fully reported	Not reported	Fully reported	Fully reported	Fully reported	Fully reported	Partially reported	Fully reported	Not reported	Fully reported	Fully reported	Partially reported
Cheung, 2016	Time to relapse	Not reported	Fully reported	Fully reported	Not reported	Fully reported	Fully reported	Not reported	Not reported	Fully reported	Fully reported	Not reported	Fully reported	Not reported	Not applicable	Not reported	Fully reported	Not reported	Fully reported	Not applicable	Not applicable	Not applicable	Not reported	Not reported	Not applicable	Fully reported	Fully reported	Fully reported	Not reported	Fully reported	Fully reported	Fully reported	Not reported	Not reported	Not reported	Not reported	Not reported	Fully reported	Not reported	Not reported	Fully reported	Fully reported	Fully reported	Partially reported	Fully reported	Not reported	Fully reported	Fully reported	Not reported
Clarke, 2016	Depression remission	Not reported	Fully reported	Fully reported	Not reported	Fully reported	Not reported	Not reported	Not reported	Not reported	Not reported	Not reported	Not reported	Partially reported	Not reported	Not reported	Not reported	Not reported	Not reported	Not reported	Not reported	Not reported	Partially reported	Partially reported	Not reported	Not reported	Not reported	Not reported	Fully reported	Not reported	Not reported	Fully reported	Not reported	Fully reported	Not reported	Not reported	Not reported	Fully reported	Not reported	Fully reported	Fully reported	Fully reported	Fully reported	Partially reported	Fully reported	Not reported	Fully reported	Fully reported	Partially reported
Kondo, 2016	Frontal lobe phosphocreatine levels	Fully reported	Fully reported	Fully reported	Fully reported	Not reported	Not reported	Not reported	Fully reported	Fully reported	Not reported	Fully reported	Fully reported	Fully reported	Not reported	Not reported	Not applicable	Not applicable	Fully reported	Not reported	Not reported	Not applicable	Not reported	Not reported	Not reported	Fully reported	Partially reported	Not reported	Not reported	Fully reported	Not reported	Fully reported	Not reported	Fully reported	Not reported	Not reported	Not reported	Fully reported	Not reported	Fully reported	Fully reported	Fully reported	Fully reported	Fully reported	Not reported	Not reported	Fully reported	Fully reported	Fully reported
McCauley, 2016	Depressive symptom severity	Fully reported	Fully reported	Fully reported	Not reported	Fully reported	Fully reported	Fully reported	Fully reported	Not reported	Not reported	Fully reported	Not reported	Fully reported	Not reported	Not reported	Not reported	Not reported	Not reported	Not reported	Not reported	Not reported	Fully reported	Not reported	Not reported	Not reported	Not reported	Not reported	Not reported	Fully reported	Not reported	Fully reported	Fully reported	Fully reported	Not reported	Not reported	Not reported	Fully reported	Not reported	Fully reported	Fully reported	Fully reported	Fully reported	Partially reported	Fully reported	Not reported	Fully reported	Fully reported	Partially reported
Goodyer, 2017	Depressive symptom severity	Fully reported	Fully reported	Fully reported	Not reported	Fully reported	Not reported	Fully reported	Fully reported	Fully reported	Fully reported	Not reported	Fully reported	Fully reported	Not reported	Fully reported	Fully reported	Fully reported	Not reported	Fully reported	Fully reported	Not reported	Fully reported	Not reported	Fully reported	Not reported	Not reported	Not reported	Not reported	Fully reported	Fully reported	Not reported	Not reported	Fully reported	Not reported	Not reported	Not reported	Fully reported	Not reported	Fully reported	Fully reported	Fully reported	Fully reported	Fully reported	Fully reported	Fully reported	Fully reported	Fully reported	Partially reported
Wunram, 2017	Depressive symptom severity	Not reported	Fully reported	Fully reported	Not reported	Not reported	Not reported	Fully reported	Not reported	Not reported	Not reported	Fully reported	Not reported	Partially reported	Not reported	Not reported	Not reported	Not reported	Not reported	Partially reported	Partially reported	Not reported	Fully reported	Partially reported	Not reported	Not reported	Not reported	Not reported	Not reported	Fully reported	Not reported	Not reported	Not reported	Not reported	Fully reported	Not reported	Not reported	Partially reported	Not reported	Fully reported	Fully reported	Fully reported	Fully reported	Fully reported	Fully reported	Not reported	Fully reported	Fully reported	Partially reported
[truncated: 10 more columns]
